# Supplementary material for: Development of Smallpox Antibody Testing and Surveillance Following Smallpox Vaccination in the Republic of Korea
Source: Vaccines (Basel). 2024 Sep 26;12(10):1105. doi: 10.3390/vaccines12101105 (PMC11510797; doi:10.3390/vaccines12101105)
Supplement: Supplementary file 1 [file vaccines-12-01105-s001.zip]

Archive with 1 entries (1 files):
- vaccines-3178626-supplementary.pdf
